# Supplementary material for: Phytotoxic Effects and Agricultural Potential of Nanofertilizers: A Study Using Zeolite, Zinc Oxide, and Titanium Dioxide Under Controlled Conditions
Source: J Xenobiot. 2025 Aug 1;15(4):123. doi: 10.3390/jox15040123 (PMC12387226; doi:10.3390/jox15040123)
Supplement: Supplementary file 1 [file jox-15-00123-s001.zip]

Archive with 1 entries (1 files):
- jox-3705238-supplementary-proof-done.pdf
